# Supplementary material for: Preparation and Properties of Cyclodextrin Inclusion Complexes of Hyperoside
Source: Molecules. 2022 Apr 25;27(9):2761. doi: 10.3390/molecules27092761 (PMC9100073; doi:10.3390/molecules27092761)
Supplement: Supplementary file 1 [file molecules-27-02761-s001.zip]

Archive with 1 entries (1 files):
- molecules-1669537-supplementary.pdf
